# Supplementary material for: Fusion Tag Design Influences Soluble Recombinant Protein Production in Escherichia coli
Source: Int J Mol Sci. 2022 Jul 12;23(14):7678. doi: 10.3390/ijms23147678 (PMC9321918; doi:10.3390/ijms23147678)
Supplement: Supplementary file 1 [file ijms-23-07678-s001.zip]

Archive with 1 entries (1 files):
- ijms-1778311-supplementary.pdf
